# Supplementary material for: From Microbiota to Metabolomics: How Corylus heterophylla Fisch. Male Flower Extract Shields Mice from Cognitive Decline
Source: Nutrients. 2025 Dec 18;17(24):3958. doi: 10.3390/nu17243958 (PMC12736303; doi:10.3390/nu17243958)
Supplement: Supplementary file 1 [file nutrients-17-03958-s001.zip]

Archive with 1 entries (1 files):
- nutrients-4025303-supplementary.pdf
